# Supplementary material for: Human ApoE2 Endows Stronger Contractility in Rat Cardiomyocytes Enhancing Heart Function
Source: Cells. 2023 Jan 17;12(3):347. doi: 10.3390/cells12030347 (PMC9913850; doi:10.3390/cells12030347)
Supplement: Supplementary file 1 [file cells-12-00347-s001.zip]

Archive with 1 entries (1 files):
- cells-2095002-supplementary.pdf
